# Supplementary material for: Comparative physiological plasticity to desiccation in distinct populations of the malarial mosquito Anopheles coluzzii
Source: Parasit Vectors. 2016 Nov 2;9:565. doi: 10.1186/s13071-016-1854-1 (PMC5094013; doi:10.1186/s13071-016-1854-1)
Supplement: Additional file 3: — Supplementary dataset 1. Raw data for protein, triglyceride and metabolomics assays. (XLSX 51 kb) [file 13071_2016_1854_MOESM3_ESM.xlsx]

## Sheet: Pro & TRY contents
Protein contents						Tryglyceride contents
Season	Locality	Sample dry mass	PRO in mmol/ml	PRO in nmoles.mg-1 of dry mass		Season	Locality	Sample dry mass	TRY in mmol/ml	TRY in nmoles.mg-1 of dry mass
RS	Bama	4.2201	2.10794	0.499501		RS	Bama	2.6632	0.311966	0.117139
RS	Bama	5.2201	2.45876	0.471018		RS	Bama	1.8842	0.343799	0.182464
RS	Bama	6.2201	3.08789	0.496437		RS	Bama	2.4503	0.407465	0.166292
RS	Déou	4.2583	2.35977	0.554157		RS	Bama	2.0015	0.173614	0.0867417
RS	Déou	5.2583	2.59422	0.493358		ODS	Bama	3.0012	0.545083	0.181622
RS	Déou	6.2583	3.02623	0.483555		ODS	Bama	2.5454	0.358981	0.141031
RS	Soumousso	4.6303	2.04759	0.442216		ODS	Bama	2.9913	0.489987	0.163804
RS	Soumousso	6.6303	3.59761	0.542602		RS	Déou	2.5697	0.375142	0.145987
RS	Soumousso	7.6303	2.85777	0.374529		RS	Déou	2.5542	0.316618	0.12396
RS	Oursi	4.2448	2.05758	0.484729		RS	Déou	2.5098	0.32323	0.128787
RS	Oursi	5.2448	2.20042	0.419544		ODS	Déou	2.16	0.317598	0.147036
RS	Oursi	6.2448	3.12436	0.500314		ODS	Déou	2.2324	0.271317	0.121536
RS	Oursi	7.2448	3.36793	0.464876		ODS	Déou	2.0552	0.310252	0.150959
ODS	Bama	3.7269	2.82391	0.757709		RS	Oursi	2.5456	0.299232	0.117549
ODS	Bama	4.7269	2.64719	0.560028		RS	Oursi	2.7265	0.382244	0.140196
ODS	Bama	5.7269	3.83468	0.66959		RS	Oursi	2.6648	0.423627	0.158971
ODS	Bama	6.7269	2.88816	0.429346		RS	Oursi	2.155	0.327637	0.152036
ODS	Bama	7.7269	3.20902	0.415305		ODS	Oursi	2.5114	0.38861	0.154739
ODS	Soumousso	5.2831	3.43306	0.649819		ODS	Oursi	2.839	0.358736	0.12636
ODS	Soumousso	6.2831	3.17993	0.506109		ODS	Oursi	2.5366	0.349676	0.137852
ODS	Soumousso	7.2831	3.2507	0.446335		ODS	Oursi	2.9989	0.338412	0.112845
ODS	Déou	8.2583	2.64719	0.32055		RS	Soumousso	2.4094	0.299722	0.124397
ODS	Déou	9.2583	2.53952	0.274296		RS	Soumousso	2.5805	0.336208	0.130288
ODS	Déou	10.2583	2.73968	0.267069		RS	Soumousso	2.6725	0.361674	0.135332
ODS	Déou	11.2583	2.26642	0.201311		ODS	Soumousso	2.3362	0.408935	0.175043
ODS	Déou	13.2583	3.01408	0.227335		ODS	Soumousso	2.9964	0.486804	0.162463
ODS	Oursi	9.2448	2.80784	0.303721		ODS	Soumousso	2.5093	0.362899	0.144622
ODS	Oursi	10.2448	2.15787	0.210631
ODS	Oursi	11.2448	2.22126	0.197537
ODS	Oursi	12.2448	3.62453	0.296006
ODS	Oursi	13.2448	3.02363	0.228288
ODS	Oursi	14.2448	3.30237	0.23183

## Sheet: Metabolomics
		Significant effect on factors																												No significant effect on factors
Season	Locality	Adonitol	Alanine	Arabitol	Ascorbic acid	Cadaverine	Ethanolamine	Fructose	Fuctose-6-phosphate	GABA	Glucose	Glucose-6-phosphate	Glycerol	Glycerol phosphate	Glycine	Inositol	Isoleucine	Lactic acid	Maltose	Mannitol	Phosphoric acid	Proline	Ribose	Sorbitol	Succinic acid	Threonine	Trehalose	Valine	Xylitol	Glutamic acid	Gluconic acid	Glyceric acid	Leucine	Lysine	Methionine	Phenylalanine	Serine
RS	Bama	15.4316	199.901	29.6469	24.3343	0.905773	5.86379	22.5018	14.2612	22.0773	2215.55	5.89008	127.022	96.6531	11.8526	1.90578	1.08751	77.589	176.96	4.50804	184.299	119.395	9.32872	4.58413	18.3948	1.25991	400.725	1.6549	4.47268	84.3538	4289.26	1.19249	3.41916	0.642605	2.63455	5.20671	5.12207
RS	Bama	12.853	350.19	27.4312	18.6126	0.764931	8.59849	23.7728	29.7003	25.2883	1986.22	10.6726	116.93	131.288	11.4562	1.99953	2.30512	71.3051	187.873	6.25339	223.759	183.587	9.84923	7.77104	19.43	2.90956	238.002	4.0733	5.67419	70.6241	4006.24	1.17264	6.82784	0.643117	3.00541	5.60653	14.7056
RS	Bama	13.0362	281.727	31.0534	11.1529	1.21021	5.68251	13.5089	14.0233	28.9569	1799.13	5.99729	134.153	75.2546	11.9316	1.7533	1.39662	39.5669	161.529	4.18571	254.626	161.927	11.5596	4.65135	13.8285	1.94496	450.892	2.23819	4.39814	119.018	5337.77	1.3474	4.34905	0.788826	3.37777	5.99612	5.44199
RS	Bama	12.2432	296.486	24.3398	7.13801	0.944789	6.40123	44.1738	37.3571	17.1586	1825.73	14.1902	128.909	70.5015	12.6607	2.03798	4.24457	49.0689	343.139	3.79454	196.116	194.111	12.9715	3.36391	9.23076	4.41083	185.052	6.20878	4.19301	60.4166	3482.52	1.22587	12.3009	1.62156	3.43056	6.82817	14.262
RS	Bama	17.4426	238.58	26.5035	10.494	0.87149	7.09641	33.5509	23.276	26.5736	1626	8.45544	137.996	108.485	14.6246	1.45692	2.36843	62.611	233.14	3.65659	308.273	260.441	12.2638	4.88694	15.4668	2.49492	348.973	3.66047	5.10941	29.5622	4080.03	1.24227	6.68432	0.801596	2.89579	5.5062	5.95776
RS	Bama	17.4861	260.345	43.4493	19.8045	0.769949	6.5006	18.9458	23.3578	19.3594	2097.4	8.67512	114.885	116.367	12.1058	1.7121	1.76125	66.3738	170.91	6.65679	233.118	178.904	8.62384	3.85613	10.5894	1.57813	283.702	2.37336	5.40846	7.73937	6047.1	1.2522	4.53101	0.837185	5.11014	5.52406	2.82044
RS	Bama	9.24826	228.058	20.6881	11.6394	1.53345	5.12313	15.6012	34.5868	14.3533	1463.6	12.1212	85.3086	119.674	6.40284	1.32333	1.32714	51.3661	99.328	2.67405	183.866	74.1793	7.02855	3.51423	22.9385	1.30362	326.932	1.92319	4.5308	26.051	3132.63	1.08411	3.19953	0.866306	2.66264	4.99243	4.91399
RS	Bama	19.0278	257.349	16.9949	7.84011	0.693051	8.42611	9.93188	23.9671	27.933	1251.96	8.76484	115.943	127.129	13.3989	1.78328	2.26986	64.9274	233.386	2.95259	189.813	210.488	9.81851	3.77243	14.4104	2.2112	153.031	3.85441	5.90748	10.5541	2496.59	1.09315	6.44756	0.857906	2.74538	5.36006	3.10787
RS	Bama	10.7997	193.407	22.5169	10.1426	0.746175	7.74134	13.399	18.6149	18.8995	1545.69	7.1851	87.2002	126.993	10.3172	1.60607	1.628	55.8116	162.765	3.62037	194.572	139.046	6.57815	3.50486	11.5548	1.41336	141.945	2.4962	4.95245	8.12744	3473.84	1.00948	4.08202	0.853773	4.89331	5.24301	1.84652
RS	Déou	12.7637	404.218	41.062	10.503	0.902909	8.81192	29.7903	17.0469	25.5219	2383.12	6.69373	136.577	129.857	16.1189	2.27081	2.23245	86.2088	202.868	5.54817	217.943	276.067	11.0591	6.27078	22.6819	2.5359	322.612	3.17814	5.21031	101.449	5625.75	1.54359	5.93799	1.15961	4.04105	7.4954	8.87005
RS	Déou	12.2036	246.946	24.2751	7.47468	0.623326	5.71596	14.3801	30.1168	17.7598	1299.18	10.7075	91.0708	127.842	8.61723	1.60496	1.06999	50.2293	150.16	3.59367	150.78	85.3993	7.20175	5.55993	19.6711	1.2248	231.101	1.712	4.66459	63.1938	2965.4	1.04987	2.90272	0.588262	2.30689	4.52635	1.97135
RS	Déou	18.4804	689.715	13.6897	2.53073	0.931379	13.2186	12.3321	63.7462	30.0675	1016.45	21.3526	122.6	405.796	16.4601	2.2196	3.93986	98.6419	308.621	4.49669	158.235	468.41	6.04514	9.05467	35.4828	5.38302	306.355	5.65708	6.89932	93.2144	2439.36	1.22038	9.14508	0.904354	4.33575	7.52984	20.7144
RS	Déou	14.4124	325.913	14.8996	3.73407	0.953782	11.236	12.2169	65.0564	23.2158	1035.03	25.8592	121.547	148.353	15.1046	1.87366	4.70896	58.9441	525.283	3.75212	120.089	277.377	8.83529	6.91442	14.4309	4.80518	69.363	7.28208	5.82855	71.3465	1247.71	1.17236	12.0344	1.50415	3.5599	6.48514	13.671
RS	Déou	12.5797	347.099	16.6219	5.28119	0.685616	8.74742	7.51176	29.0631	21.9678	1088.56	9.98686	114.584	206.555	12.9872	1.53191	2.78667	57.5832	189.835	2.72959	212.574	261.16	5.5565	7.34546	20.1068	2.65535	212.842	4.02589	4.43834	43.7188	1638.57	1.0916	6.61409	0.792184	2.99247	5.48013	6.90812
RS	Déou	24.964	396.751	23.0615	15.2997	0.731826	10.4856	15.2442	28.8861	27.361	1499.33	9.5423	136.656	231.805	15.3053	1.9145	2.59469	81.3013	288.358	2.33794	134.054	260.549	7.01246	8.51198	22.0518	1.99706	299.909	3.73373	6.15203	24.1119	2470.57	1.09658	6.47098	0.714151	2.54646	4.90064	4.55027
RS	Déou	14.3594	288.871	16.394	9.60658	0.595645	7.70279	14.5006	25.6611	17.633	1249.26	9.13519	86.9588	150.566	11.1828	1.54387	1.90775	61.0631	159.056	2.23719	159.378	280.463	6.95077	4.35338	14.2931	1.3735	189.774	2.66788	4.49302	11.4607	3246.28	1.03683	4.81088	0.74004	2.61812	5.00877	2.41483
RS	Déou	9.37243	191.186	6.5437	4.2489	0.664884	6.32252	7.16987	28.7208	18.7553	611.869	10.2916	79.2239	218.319	8.863	1.30289	1.46402	60.2759	183.411	0.745159	81.1106	171.666	3.13381	6.94084	19.9079	1.24816	166.074	1.9745	4.52707	7.97382	416.821	0.805117	3.42027	0.522984	1.95268	3.81863	2.03105
RS	Oursi	11.474	342.898	23.7889	5.54454	0.984188	8.19505	19.8258	34.2623	23.009	1234.01	12.1015	107.372	225.583	14.5417	2.12049	2.79318	83.8373	114.576	4.55215	151.346	280.497	6.798	6.41968	15.9193	2.89845	170.936	4.12644	6.74837	55.9362	3201.81	1.64741	6.52832	0.991375	4.28657	8.00049	10.7068
RS	Oursi	17.7039	475.141	44.9809	14.0904	0.626112	7.89443	12.4991	21.6761	21.7922	1823.24	7.6834	118.573	174.103	14.6062	2.06123	2.87418	110.691	140.711	6.52608	215.118	290.326	10.107	4.24804	21.1265	3.2341	282.652	4.31452	4.74035	88.6709	5411.21	1.16435	7.42004	0.734832	3.18444	6.10636	16.7787
RS	Oursi	17.0942	454.071	17.7486	6.8468	0.956866	7.85456	15.01	52.9087	19.0176	1212.41	17.7815	122.595	239.981	13.3228	2.07875	3.66473	97.0221	141.998	3.55594	193.145	306.231	7.9082	7.04579	34.1645	3.96158	190.294	5.69685	7.70569	50.7529	2477.37	1.40455	9.42565	0.912294	4.24437	7.59944	13.8118
RS	Oursi	18.0384	279.653	32.7358	11.5532	0.577371	8.93859	17.9461	27.1217	23.8293	1815.38	10.203	138.364	96.8014	14.3068	2.27086	3.6296	63.1726	203.097	5.53817	191.585	309.808	11.2271	3.70327	12.5554	4.05638	154.099	5.58403	6.67894	48.5189	3265.37	1.37458	10.3399	1.38883	3.79531	6.91883	13.6534
RS	Oursi	17.1438	276.534	20.0124	11.7619	0.735344	7.99556	9.81733	22.6145	25.1987	1342.51	8.10108	103.862	125.344	13.6906	1.74761	2.56866	76.8727	184.958	3.39419	196.703	327.717	6.91681	4.82637	16.572	2.25788	313.518	3.38067	5.13179	11.4326	3935.61	1.22188	6.02357	0.718524	2.75248	5.28413	6.59307
RS	Oursi	10.0199	360.924	15.9079	3.09946	0.781649	11.8985	8.74243	30.723	19.8295	679.848	10.4416	98.2763	287.43	13.887	2.23784	3.11029	92.6741	134.953	2.73295	186.616	414.66	5.88928	7.41177	18.4279	2.69897	104.408	4.44574	7.07521	8.83485	2688.49	1.25773	7.27591	0.798167	3.08449	5.98352	5.48172
RS	Oursi	20.7944	488.198	9.98165	3.89485	0.868809	9.86269	10.1676	45.133	23.1908	825.083	15.3943	106.425	347.157	17.9457	2.3682	4.36672	127.133	221.334	1.64454	137.093	419.077	6.9814	7.18198	31.9491	3.1718	121.578	5.82224	8.25966	15.6559	1451.6	1.44251	9.83049	1.02149	3.8487	7.66626	7.73379
RS	Oursi	10.5787	323.386	12.3162	12.266	0.785833	7.51	9.93341	25.2789	17.8538	1400.22	9.1518	68.2812	160.169	11.5037	1.63233	2.37086	80.1216	136.631	2.65574	104.303	260.639	5.42808	6.04326	12.2841	2.02643	186.756	2.96701	4.29025	8.5435	1297.1	1.00666	4.72885	0.829944	2.88692	5.57953	3.33965
RS	Soumousso	12.8879	253.921	16.2916	8.77574	0.851598	8.84898	15.7345	53.2607	27.0092	1320.24	18.3706	102.881	224.481	13.8752	1.74449	1.75612	72.3651	220.873	3.13781	160.738	158.428	6.22307	7.15939	49.5001	2.05741	275.889	3.35436	5.9559	76.7414	1768.15	1.05059	4.59012	0.685001	3.1246	6.29634	4.94736
RS	Soumousso	8.35325	350.386	4.1913	3.26783	0.732482	7.33115	6.98808	70.361	27.5149	613.786	24.3352	79.4364	222.348	13.7336	1.92729	2.96868	53.9179	220.003	0.929688	136.802	366.767	4.66257	6.86372	55.2244	3.8159	106.645	4.54404	4.90083	47.6704	309.367	1.25368	6.78251	0.911257	3.54773	6.98827	11.167
RS	Soumousso	13.4674	428.989	23.1151	5.78777	0.788024	4.76667	9.48736	24.2389	14.3417	1259.17	8.25543	113.863	142.298	13.162	1.35884	2.30241	59.9401	75.8381	3.267	153.943	261.893	5.59457	5.71946	25.369	2.64172	285.674	3.4709	3.8208	71.29	2693.34	0.950661	5.96432	0.888794	2.87848	5.14203	9.84895
RS	Soumousso	3.2715	393.984	6.20552	2.55427	0.382854	5.49991	13.6638	32.6562	12.6706	710.863	10.1562	184.766	252.01	27.8109	1.89815	4.17824	150.545	211.061	1.29332	234.741	140.674	3.06513	12.0567	54.035	2.87976	99.975	9.89848	5.84903	24.6803	231.302	1.38292	11.2572	0.810541	2.82173	6.94135	3.19508
RS	Soumousso	10.0761	280.119	15.3672	8.76802	0.638881	4.68637	9.07223	24.9184	14.642	1411.49	8.58154	108.626	130.268	12.7167	1.29021	1.46759	41.2766	113.923	2.0864	238.145	120.763	5.65783	5.48395	16.8588	1.48641	317.849	2.40983	3.46921	16.0592	2443.66	0.853033	4.07053	0.685603	2.40404	4.64177	2.32611
RS	Soumousso	11.5789	447.687	15.8385	13.7607	1.17919	8.07401	10.0076	57.6553	26.7804	1533.7	19.0894	145.649	215.4	14.5552	1.6893	2.7019	61.0459	193.137	2.72793	189.13	286.022	6.93523	8.38322	36.6451	2.74559	332.524	3.76568	4.64028	33.3756	2814.93	1.04296	6.48403	0.730411	2.66765	5.18605	5.55888
RS	Soumousso	14.6225	391.545	17.2154	7.32133	0.625336	6.78177	12.5884	82.8297	24.3554	1097.22	28.9123	117.826	288.493	15.5477	1.97758	3.0642	80.7826	285.305	1.97868	175.109	342.079	4.90407	8.46755	39.7983	2.79836	173.754	4.01752	6.13773	8.83767	1794.8	1.08933	6.84116	0.776975	2.92975	5.60339	3.67193
RS	Soumousso	8.59355	421.782	18.1746	4.44336	1.18868	6.6851	9.7606	62.7838	24.2379	820.26	21.4856	94.8009	228.311	12.9365	1.6431	2.72791	66.4408	127.161	1.95691	164.722	299.583	5.55833	4.72385	55.7492	1.7916	349.006	3.71939	4.3113	54.3462	2538.57	1.04755	6.44362	0.845117	2.50156	5.24613	5.47609
RS	Soumousso	9.35001	214.651	28.1948	8.53216	0.805757	5.82554	11.0079	39.0522	18.1283	1254.59	13.5841	99.4157	122.255	10.3533	1.29907	1.53646	37.1647	98.6542	6.46831	133.197	159.166	4.09067	3.62101	32.6423	1.55234	282.533	2.18942	3.6324	47.4739	2022.36	0.786142	4.0485	0.741067	2.03814	3.92924	4.96506
ODS	Bama	7.88648	327.468	6.9617	9.40707	0.611631	8.19691	8.06494	59.3507	23.9137	1683.79	21.2594	80.6369	211.426	12.2184	2.03761	2.02148	88.6819	295.562	1.77305	118.005	403.907	4.41859	6.36537	24.9121	3.28257	159.309	3.15386	4.63045	68.2209	474.422	1.02845	5.54264	0.704204	3.86328	5.9267	16.2096
ODS	Bama	5.80826	228.609	6.65474	7.44425	0.672626	5.08196	7.23853	57.4984	11.771	1039.23	20.7162	82.5515	271.005	9.36923	1.4155	1.43704	95.0069	264.501	1.66586	98.2893	268.627	2.42759	5.93237	34.3727	1.8029	175.702	2.2933	4.46683	6.42631	221.934	0.851034	3.88756	0.523233	2.10927	3.86213	7.7074
ODS	Bama	7.54071	278.855	9.22301	8.35193	0.648255	7.77083	6.20209	46.3257	19.3684	1642.04	16.1544	77.7953	195.5	11.638	1.75636	1.91196	77.8619	139.93	3.03524	115.304	256.659	4.84421	6.95708	23.0922	2.46622	182.324	2.88486	4.09791	51.092	905.053	0.81661	4.86465	0.763923	2.98462	4.67052	12.97
ODS	Bama	4.93752	279.526	9.484	13.0997	0.858304	7.86222	7.28158	56.0045	16.6933	1528.11	20.0187	103.672	249.334	13.4914	1.7724	1.79841	100.56	236.544	2.15969	185.297	242.259	3.31122	5.95839	16.9954	1.60675	106.459	2.47379	4.74106	6.52168	754.657	1.01518	4.38648	0.636018	2.4998	4.74731	3.56656
ODS	Bama	5.33989	304.19	7.72327	15.0248	0.801808	5.79629	7.67741	56.6175	16.332	1751.6	20.6765	73.9752	167.938	12.0163	1.75609	1.98064	65.1485	139.173	2.21265	128.726	253.571	4.73155	5.2443	15.8017	1.79946	222.023	2.55062	3.73443	8.83598	738.188	1.32548	4.32378	0.837439	3.28222	6.28904	3.49704
ODS	Bama	6.85034	195.142	8.01232	12.1595	0.62636	6.46605	7.08277	63.9312	15.2923	1658.1	22.5339	77.8885	227.098	11.6593	1.75973	1.27558	71.9442	193.93	1.70427	127.116	233.812	3.78601	5.84508	21.4585	1.24072	174.015	1.78371	4.19323	7.9634	877.596	0.880463	3.14977	0.612931	2.22443	4.13553	3.45045
ODS	Bama	5.45967	190.612	6.3732	9.4798	0.500002	6.99532	5.99265	43.342	17.3507	1139.26	15.1102	67.6563	184.054	10.5759	1.3635	1.24546	69.7904	198.707	1.79363	76.3861	153.019	3.57008	5.48064	20.7384	1.06708	143.314	1.71162	3.35565	7.68821	397.471	0.743016	2.89459	0.571586	2.10312	3.94278	1.93732
ODS	Déou	4.19913	377.982	5.61628	12.1569	1.34781	8.82357	12.5139	32.7955	16.4443	1826.81	11.4567	97.7761	259.564	14.9965	2.26211	2.44793	171.126	320.655	1.46918	154.755	268.53	3.73421	8.6734	29.0995	3.16789	119.577	4.03019	6.38163	34.038	314.526	1.29754	6.03392	0.806635	3.73537	7.24273	10.6105
ODS	Déou	10.0138	436.609	11.9805	15.4344	0.744539	8.42716	8.51888	29.1418	17.4623	1663.83	9.58222	106.436	243.122	14.7019	2.24277	3.41637	146.867	238.171	2.58658	172.077	460.868	7.94576	7.64718	24.177	3.69099	185.629	5.06883	6.70967	30.5401	1525	1.25655	7.86544	0.713309	3.19125	5.83404	15.8791
ODS	Déou	19.807	566.505	11.824	11.0709	1.1562	11.6519	11.6419	40.5868	19.4985	1461.47	13.9044	113.747	314.762	16.709	2.73685	4.44561	218.365	449.162	1.9484	169.224	424.287	6.33797	10.4591	32.7674	4.3724	92.3526	6.58068	8.22588	29.0304	673.047	1.60136	10.5358	0.911212	3.78141	7.58961	20.2258
ODS	Déou	8.33055	434.662	8.22396	3.02717	0.469	8.99114	11.722	41.7281	14.3476	1244.71	15.1622	152.708	305.743	24.194	2.35511	9.24068	125.551	682.615	1.83339	136.176	401.669	9.51515	6.26132	30.2782	9.41021	55.7879	13.9675	6.8014	53.6241	855.498	1.68973	23.5688	3.05002	6.18138	9.79687	21.6443
ODS	Déou	5.38252	429.581	8.43187	5.52959	1.3953	9.949	9.13028	31.1575	15.9489	866.277	10.474	127.563	306.284	15.8044	1.96452	3.59978	136.649	278.933	1.29937	198.343	365.531	4.42862	5.52738	28.6768	3.34661	119.087	5.47837	6.52844	12.428	455.488	1.09787	9.09451	0.763341	3.09989	5.94952	6.68655
ODS	Déou	13.6854	344.055	28.0144	18.3397	0.922443	6.16371	11.6254	19.5681	15.8646	1738	7.00444	87.0816	158.971	11.703	2.10235	1.5779	94.7483	218.74	1.93608	178.816	289.857	7.93103	4.76531	13.1339	1.46052	259.878	2.16329	5.04995	6.51298	2483.31	0.953912	4.03437	0.643689	2.48865	4.70113	3.21576
ODS	Déou	13.0593	281.291	15.9419	15.5864	0.524253	6.65646	9.03607	23.2599	12.8926	1723.7	8.2421	82.9977	194.234	11.262	1.68603	1.73486	103.113	248.185	1.91513	169.777	295.741	6.51736	4.61146	14.9027	1.60644	197.179	2.38267	5.33375	5.56085	2067.8	1.0204	4.11823	0.667393	2.44528	4.6905	3.0844
ODS	Déou	9.32035	372.358	16.5422	12.9598	1.28016	10.3069	12.0819	28.3253	17.5235	1575.05	10.2813	100.143	217.161	16.1249	2.33481	3.83897	154.382	289.459	1.93022	203.783	316.936	7.21501	4.51636	20.3214	2.73008	135.064	5.15482	6.79656	7.57135	1778.32	1.49654	8.30029	0.963965	3.49422	6.7771	5.06396
ODS	Déou	9.50369	265.004	19.6103	13.512	0.851257	6.68554	8.97271	22.7553	14.318	1487.09	8.12664	79.6834	160.406	11.2704	1.67084	1.63695	106.818	171.862	2.69285	142.993	165.1	6.33643	4.42304	16.5879	1.42686	138.99	2.17647	5.28375	14.0978	1411.27	1.07075	3.9588	0.943518	2.93585	5.6671	1.94053
ODS	Oursi	6.25922	340.098	3.68966	6.07909	0.772453	9.2323	12.0231	77.7723	20.9046	1329.79	27.2111	86.2858	302.958	17.352	1.93567	2.91388	101.808	233.183	2.21083	109.072	431.076	3.60468	8.55647	37.2596	3.7635	218.733	3.91077	6.15524	65.8086	352.475	1.18241	6.80214	0.840045	3.73183	6.9227	15.2137
ODS	Oursi	7.55812	334.107	8.88149	11.6667	0.753394	5.29832	8.26431	62.4551	18.4418	1407.82	21.8124	69.6445	193.237	9.59131	1.63186	1.4624	70.9848	188.01	1.67745	126.021	257.571	3.44031	8.88205	26.8527	2.24268	234.197	2.29355	4.46494	19.7955	509.134	0.851393	3.60718	0.573028	2.3448	4.25272	9.51233
ODS	Oursi	5.57455	268.202	5.22419	5.6487	0.972922	7.58099	7.81902	63.8946	18.5159	976.527	22.8561	79.7159	291.04	14.8247	1.85297	2.43689	89.3604	177.515	1.61113	129.902	342.551	4.30119	6.24674	33.9701	3.14351	194.73	3.87463	5.27143	47.1813	497.115	0.994496	5.59883	0.685396	2.94552	5.62423	11.4103
ODS	Oursi	6.17605	298.299	3.59909	4.828	0.891514	8.72627	12.3785	95.0017	17.6838	1095.33	40.435	111.02	250.407	19.0221	2.5032	6.4761	96.7667	427.594	0.919426	91.9915	439.502	6.57423	7.45421	22.7038	6.33797	45.0785	9.75892	5.30587	45.1354	301.866	1.21096	16.1068	1.10861	3.64272	6.48371	14.4671
ODS	Oursi	10.4776	395.007	7.34401	15.6868	1.22604	12.8317	11.2284	73.652	33.6998	1984.73	24.7746	121.72	293.984	20.3571	2.24207	3.48974	100.293	325.638	1.90206	261.734	443.93	4.58348	12.1198	34.6337	2.93883	211.303	5.30729	6.05883	27.6761	524.834	1.29704	8.53357	0.920093	3.81619	7.0718	7.76383
ODS	Oursi	12.5257	369.77	13.7726	12.681	1.25075	13.4488	11.3927	73.2046	39.415	1350.28	25.3246	100.838	266.11	20.5541	2.69645	3.46479	121.438	355.623	3.20563	120.15	563.207	5.80552	9.94371	37.0634	3.89878	150.61	4.64194	8.33869	10.8594	819.283	1.61743	7.4167	1.13366	9.01467	8.50104	6.63152
ODS	Oursi	7.17601	334.425	12.6086	9.03241	0.705642	5.64142	9.72446	61.6693	15.3215	1249.77	21.117	82.1054	336.653	14.6086	1.94829	2.88696	98.7619	208.838	1.31456	139.576	417.313	4.58393	5.37066	34.6558	2.61258	231.966	3.55619	5.57837	10.6252	973.696	0.935994	6.30205	0.666644	2.53763	4.87384	4.44755
ODS	Oursi	4.95249	357.958	6.32485	14.0631	0.693993	9.01016	7.71693	54.9854	15.6568	1005.5	18.7868	72.4216	358.099	14.5273	1.73392	2.76362	100.002	187.863	1.25202	110.096	457.643	3.63237	5.63469	17.219	3.24094	88.1303	3.5573	4.56929	10.8382	205.775	1.10826	5.89504	0.812514	3.16727	6.0141	9.60819
ODS	Soumousso	14.9235	400.15	18.0198	12.5733	1.19009	5.31901	15.1197	62.8835	17.2159	1946.79	22.1746	104.969	177.313	15.3801	1.84269	1.86808	88.1533	194.111	4.06921	270.31	179.676	8.06243	5.0682	31.5138	2.25714	338.647	2.71698	5.47744	80.7993	3762.14	1.25645	4.84459	0.778316	3.66912	6.59199	8.00873
ODS	Soumousso	12.1718	586.317	9.5789	3.37348	0.757786	6.34768	8.59775	66.5021	17.0038	893.087	22.3551	118.722	332.287	19.3001	1.78893	5.69217	118.955	247.135	1.6336	220.315	359.407	4.59662	7.13732	49.2057	6.40618	106.611	8.57902	6.60477	48.4249	1099.99	1.26242	12.7114	0.882765	3.42675	7.54079	19.2596
ODS	Soumousso	2.24959	564.56	2.39187	8.42033	1.13923	12.0878	16.1656	168.034	35.0148	1073.76	62.2685	129.18	463.758	30.0919	2.88563	6.58446	147.735	417.925	1.28137	231.328	446.429	4.87016	14.2542	59.6589	7.67321	81.4188	10.9596	10.1206	67.1249	64.9144	1.58359	16.1341	1.19866	4.86885	10.9369	27.1795
ODS	Soumousso	8.93664	357.35	11.5791	4.70081	0.65823	7.71257	10.7418	73.0474	14.2441	1350.56	28.4139	112.077	224.477	17.6943	1.90749	7.80299	84.3181	425.504	1.6063	81.3991	388.626	8.54845	5.53227	17.7902	8.41661	71.6136	10.931	5.69261	38.7301	652.302	1.09302	19.2754	1.66079	4.19245	7.65261	20.1583
ODS	Soumousso	12.5623	397.167	9.88719	8.35611	1.07913	6.5902	8.14397	52.6817	20.1882	1366.81	17.884	102.527	202.602	14.0821	1.64156	2.99609	73.8857	207.833	2.61843	263.113	368.836	5.77203	5.37337	28.1764	2.999	233.948	3.99426	4.74621	30.7328	1607.74	0.944066	7.37942	0.726517	2.66641	5.12635	7.91172
ODS	Soumousso	22.4314	391.803	31.7085	15.2108	0.716913	7.93762	10.7336	39.3923	17.8195	1771.45	13.7295	102.226	218.868	17.9385	1.77204	4.89095	90.5266	240.201	2.39363	224.284	425.144	5.66525	7.86183	24.712	3.56767	106.712	6.45608	6.73855	8.81015	2000.13	1.30793	10.4933	0.885793	3.06551	6.08396	9.71281
ODS	Soumousso	9.56275	358.675	10.1677	5.16942	1.59878	7.09103	10.2807	58.3758	13.6592	1072.43	20.2086	102.459	173.93	16.5347	1.7005	2.93329	92.8614	202.794	3.53029	259.944	291.102	9.29822	5.77055	30.7176	2.1445	221.834	4.16316	5.67303	9.03246	4158.12	1.06319	6.93998	0.813708	2.70007	5.20488	5.96602
ODS	Soumousso	8.34548	374.404	4.07317	2.72284	1.25507	9.25036	5.32976	21.1854	12.8777	561.029	8.12356	72.9836	134.266	15.7027	1.70094	3.05612	70.9824	154.496	1.16946	183.505	162.78	5.35733	3.13658	13.6737	2.30892	112.656	4.05062	3.72787	8.77925	1005.23	1.33846	6.21772	0.998655	3.73026	7.22792	5.34082
ODS	Soumousso	5.6672	264.582	3.28555	6.37399	0.67878	6.7375	6.4573	38.6176	13.1642	884.74	13.0592	56.3773	208.843	13.2932	1.32974	3.08586	65.7604	170.36	1.89572	79.9658	264.224	2.55175	5.92727	17.7512	2.87656	87.7652	4.23055	4.75805	15.2658	317.272	0.895651	6.64402	0.869471	2.72451	5.46131	6.01552
